# Supplementary material for: The Detection of Bile Acids in the Lungs of Paediatric Cystic Fibrosis Patients Is Associated with Altered Inflammatory Patterns
Source: Diagnostics (Basel). 2020 May 6;10(5):282. doi: 10.3390/diagnostics10050282 (PMC7277992; doi:10.3390/diagnostics10050282)
Supplement: Supplementary file 1 [file diagnostics-10-00282-s001.zip]

Archive with 10 entries (6 files):
- diagnostics-760450-supplementary/
- diagnostics-760450-supplementary/Caparros-Martin_SuppMaterial.pdf
- diagnostics-760450-supplementary/Supplemental material.xlsx
- Supplemental material/
- Supplemental material/Caparros-Martin_SuppMaterial.pdf
- Supplemental material/Supplemental material.xlsx
- __MACOSX/
- __MACOSX/Supplemental material/
- __MACOSX/Supplemental material/._Caparros-Martin_SuppMaterial.pdf
- __MACOSX/Supplemental material/._Supplemental material.xlsx
