# Supplementary material for: The Detection of Bile Acids in the Lungs of Paediatric Cystic Fibrosis Patients Is Associated with Altered Inflammatory Patterns
Source: Diagnostics (Basel). 2020 May 6;10(5):282. doi: 10.3390/diagnostics10050282 (PMC7277992; doi:10.3390/diagnostics10050282)
Supplement: Supplementary file 1 [file diagnostics-10-00282-s001.zip › diagnostics-760450-supplementary/Supplemental material.xlsx]

## Sheet: Study cohort
## Mode_pres: mode of presentation; NBS, new born screening
## Symptoms_diag: Symptoms at diagnosis
## Sympt_diag_desc: Symptoms at diagnosis described. FTT, failure to thrive
## Visit_type: 1, annual visit; 3, after Pseudomonas erradication therapy
BALF_ID	Age	Gender	Mode_pres	Symptoms_diag	Sympt_diag_desc	Allele1	Allele2	Visit_type
BALF1	2.94	2	NBS	None	Asymptomatic	phe508del	c.2657+5G>A	1
BALF2	4.10	1	NBS	Respiratory	Cough, wheeze	Phe508del	Arg117His	1
BALF3	2.88	2	Meconium ileus	Gastrointestinal		Phe508del	Unknown	1
BALF4	3.16	1	Meconium ileus	Gastrointestinal	Meconium ileus	phe508del	phe508del	1
BALF5	3.02	2	Other (specify)	Gastrointestinal	loose stools & offensive	Phe508del	Phe508del	1
BALF6	2.98	1	Other (specify)	Combination	Low weight, loose and offensive stools	Phe508del	Trp1282x	1
BALF7	4.01	1	NBS			phe508del	Unknown	1
BALF8	2.63	2	NBS	None	Asymptomatic	Phe508del	Unknown	1
BALF9	4.10	1	NBS	Respiratory	Snuffly, slight cough	Phe508del	Phe508del	1
BALF10	2.99	2	NBS			Phe508del	Unknown	1
BALF11	3.05	2	NBS			phe508del	Gly551Asp	1
BALF12	2.91	1	NBS			phe508del	phe508del	1
BALF13	4.16	1	Meconium ileus	Gastrointestinal	Meconium ileus, bowel obstruction	Phe508del	Phe508del	1
BALF14	3.20	2	NBS	None	Asymptomatic	Phe508del	Phe508del	1
BALF15	2.55	2	NBS			Phe508del	c.3367G?Cp.gly1123?arg	3
BALF16	2.92	1	NBS	Gastrointestinal	Malabsorption, frequent feeding	Phe508del	Unknown/Not done	1
BALF17	3.14	2	Meconium ileus	Gastrointestinal	Meconium ileus	Phe508del	Phe508del	1
BALF18	2.92	1	NBS	Gastrointestinal	Failure to thrive	Phe508del	Phe508del	1
BALF19	3.97	2	NBS	Gastrointestinal		Phe508del	Phe508del	1
BALF20	2.83	1	Meconium ileus	Gastrointestinal	Meconium ileus	Phe508del	Phe508del	1
BALF21	2.89	2	NBS	Gastrointestinal	Failure to thrive, meconium ileus, volvulas requiring surgery	Phe508del	Phe508del	1
BALF22	4.33	2	NBS	Gastrointestinal	Malabsorption, abdominal pain, loose green stools	Phe508del	Phe508del	1
BALF23	3.92	2	Meconium ileus		relocated from USA. Sibling has CF	Phe508del	Phe508del	1
BALF24	2.81	2	NBS	Gastrointestinal	Failure to thrive	Phe508del	Phe508del	1
BALF25	3.11	1	NBS	Respiratory	Intermittent cough	Phe508del	Gly551Asp	1
BALF26	3.24	2	NBS	Gastrointestinal	Meconium ileus, distended abdomen, vomiting	Phe508del	c,1585-1G>A	1
BALF27	2.95	2	NBS			Phe508del	Gly551Asp	1
BALF28	4.27	1	NBS	Respiratory	Cough	Phe508del	c.2657+2_3insA	1
BALF29	3.18	2	NBS			Phe508del	Thr663ArgfsX8	1
BALF30	4.26	2	NBS			Phe508del	Arg117His	1
BALF31	3.24	1	NBS	Combination	Respiratory disease and Gastrointestinal (FTT)	Phe508del	Phe508del	1
BALF32	3.51	2	Meconium ileus	Gastrointestinal	Meconium ileus	Phe508del	Unknown/Not done	1
BALF33	3.29	1	NBS	None	Asymptomatic	Phe508del	2657+5G>A	1
BALF34	4.30	1	NBS	None	Asymptomatic	Phe508del	Phe508del	1
BALF35	3.00	1	NBS	Gastrointestinal	FTT	Phe508del	Phe508del	1
BALF36	2.60	2	NBS	Gastrointestinal	Malabsorption, loose green stools	Phe508del	Ile336SerfsX28	1
BALF37	2.79	2	NBS	None	Asymptomatic	Phe508del	Arg117Leu	1
BALF38	3.31	2	NBS	None	Asymptomatic	Phe508del	Phe508del	1
BALF39	4.26	1	NBS	None	Asymptomatic	Phe508del	Gly551Asp	1
BALF40	2.52	2	NBS	Gastrointestinal	FTT, malabsorption, rectal prolapse, abdominal pain, loose stools	Phe508del	Leu259LeufsX1	1
BALF41	2.75	1	NBS	Respiratory	Bronchiolitis	Phe508del	Asp1152His	1
BALF42	2.85	2	NBS	Gastrointestinal	Vomits after feeding ?reflux	Phe508del	Phe508del	1
BALF43	2.75	1	NBS	Combination	FTT, Malabsorpotion	Phe508del	Phe508del	1
BALF44	3.13	2	NBS	None	Asymptomatic	Phe508del	Arg334Trp	1
BALF45	3.30	2	NBS	Respiratory	Recent cold	Phe508del	c.2657+5G>A	1
BALF46	3.28	2	NBS	Respiratory	Mucous on chest	Phe508del	Phe508del	1
BALF48	2.63	1	NBS	Gastrointestinal	Meconium ileus, previous BAL in Scotland	Phe508del	Phe508del	1
BALF49	2.82	1	Other (specify)	Respiratory	RSV +ve bronchiolitis	Phe508del	Arg117His	1
BALF50	3.27	2	NBS	None	Asymptomatic	Phe508del	Lys447ArgfsX2	1
BALF51	3.34	1	NBS	None	Asymptomatic	Phe508del	Phe508del	1
BALF52	3.50	2	NBS	None	Asymptomatic	Phe508del	Phe508del	1
BALF53	3.39	2	NBS	Gastrointestinal	Abdominal pain	Phe508del	Phe508del	1
BALF54	3.39	2	NBS	Gastrointestinal	Meconium ileus, distended abdomen	Phe508del	Phe508del	1
BALF55	3.30	1	NBS	Combination	FTT, respiratory	Phe508del	Arg560Thr	1
BALF56	3.67	2	NBS	None	Asymptomatic	Phe508del	Pro67Leu	1
BALF57	3.20	1				Phe508del	c.3121G-A	1
BALF58	4.44	2	NBS	None	Asymptomatic	Phe508del	Gly551Asp	1
BALF61	3.13	2	NBS	None	Asymptomatic	Phe508del	Arg347Pro	1
BALF62	2.56	1	NBS			Phe508del	Phe508del	1
BALF63	3.25	1	NBS	None	Asymptomatic	Phe508del	1585-1G>A	1
BALF64	3.63	1	NBS	Gastrointestinal	Meconium ileus	Phe508del	Phe508del	1
BALF65	3.44	1	NBS	None	Asymptomatic	Phe508del	Phe508del	1
BALF66	3.99	2	NBS	Combination	Respiratory disease, Meconium ileus	Phe508del	Phe508del	1
BALF67	3.35	2	NBS	Gastrointestinal	Meconium ileus	Phe508del	Phe508del	1
BALF68	4.16	1	NBS	Respiratory	Occasional cough	Phe508del	Leu475Pro	1
BALF69	3.45	1	NBS	Gastrointestinal	FTT	Phe508del	Phe316fs	3
BALF70	4.25	2	NBS	None	Asymptomatic	Phe508del	Unknown/Not done	1
BALF71	4.17	1	NBS	Gastrointestinal	FTT, gastrochisis	Phe508del	Phe508del	1
BALF72	4.04	1	Meconium ileus	Combination	Meconium ileus, FTT, respiratory disease	Phe508del	Phe508del	1
BALF73	2.78	2	FTT	Gastrointestinal	FTT	Phe508del	Phe508del	1
BALF74	3.25	2	NBS	Combination	Poor weight gain, meconium aspiration, supplemental oxygen	Phe508del	Lys684fs	1
BALF75	3.14	1	NBS	Gastrointestinal	Rectal prolaspe	Phe508del	Arg117His	1
BALF76	4.09	2	NBS	None	Asymptomatic	Phe508del	c.2657+3insA	1
BALF77	4.40	2	NBS	None	Asymptomatic	Phe508del	Phe508del	1
BALF78	3.23	2	NBS	None	Asymptomatic	Phe508del	Phe508del	1
BALF79	3.69	2	NBS	Combination	Dry cough, FTT	Phe508del	Arg1162X	1
BALF80	4.12	2	NBS	None	Asymptomatic	Phe508del	Trp1282X	1
BALF81	4.31	2	Family history	None	Asymptomatic	Phe508del	Phe508del	1
BALF82	4.44	1	Respiratory symptoms	Respiratory	Respiratory disease	Phe508del	Pro67Leu	1
BALF83	3.84	1	FTT	Gastrointestinal	FTT, loose stools	Phe508del	c.441delA	1
BALF84	3.30	2	Meconium ileus	Gastrointestinal	Meconium ileus	Phe508del	Phe508del	1
BALF85	2.93	1	FTT	Gastrointestinal	FTT	Phe508del	Phe508del	1
BALF86	2.77	2	FTT	Combination	FTT, cough	Phe508del	Phe508del	1
BALF87	3.19	1	NBS	Gastrointestinal	FTT	Phe508del	Phe508del	1
BALF88	3.18	2	NBS	Gastrointestinal	FTT	Phe508del	Unknown/Not done	1
BALF89	3.58	2	FTT	Gastrointestinal	FTT, oedema, anaemia, fatty stools, salty	Phe508del	Ser341SerfsX29	1
BALF90	2.51	2	FTT	Combination	FTT, respiratory disease	Phe508del	Gly551Asp	1
BALF91	3.42	2	NBS	Gastrointestinal	Hx of large amount of green, mucousy, sticky poos	Phe508del	Phe508del	1

## Sheet: Bile acid profiles
## Levels of bile acids (µM) in the 88 BALF samples analysed in this work.
BALF_ID	LCA	UDCA	CDCA	DCA	CA	GDCA	GCA	TLCA	TUDCA	TCDCA	TDCA	TCA
BALF1	0	0.008	0.035	0	0	0.003	0.025	0.003	0	0.003	0.005	0
BALF2	0	0.005	0.011	0	0	0.002	0.032	0	0	0	0	0.004
BALF3	0.002	0	0	0	0	0.001	0.053	0	0.003	0.003	0	0
BALF4	0	0	0	0	0	0.001	0.044	0.003	0	0	0.003	0
BALF5	0	0	0.004	0.003	0	0.027	0.025	0	0.001	0.009	0.002	0
BALF6	0.007	0.004	0.003	0	0.006	0	0.03	0	0	0.0019	0.01	0
BALF7	0	0	0.009	0.009	0	0.003	0.027	0	0	0.002	0.002	0
BALF8	0	0	0	0	0	0	0.051	0	0.001	0	0	0.003
BALF9	0.001	0.002	0	0.003	0.001	0	0.02	0.002	0.001	0	0.002	0.003
BALF10	0	0	0.005	0	0.004	0.005	0.027	0	0	0	0.003	0
BALF11	0	0.005	0	0	0	0	0.083	0.004	0.002	0	0.004	0
BALF12	0.002	0	0	0.005	0	0.002	0.047	0	0	0	0	0.002
BALF13	0.004	0.005	0	0	0	0.011	0.021	0	0.004	0.002	0.003	0.009
BALF14	0.004	0	0	0.002	0	0	0.033	0	0	0	0.003	0.004
BALF15	0.008	0	0	0	0	0	0.006	0.003	0.004	0	0	0.005
BALF16	0.001	0	0.004	0.01	0	0.004	0.021	0	0.001	0.002	0	0.003
BALF17	0	0	0	0.003	0.004	0.005	0.004	0.003	0	0	0	0
BALF18	0.003	0	0	0.004	0.011	0	0	0	0	0.003	0.003	0
BALF19	0.004	0	0	0.003	0.003	0.005	0.039	0	0	0.005	0	0
BALF20	0.003	0.004	0.006	0.004	0	0.01	0	0	0	0.003	0	0
BALF21	0.009	0	0	0.004	0	0.003	0.011	0.007	0	0.008	0.021	0
BALF22	0.004	0.003	0	0	0.004	0	0	0	0	0.007	0.005	0
BALF23	0.002	0	0	0	0.002	0.005	0	0.004	0	0	0	0
BALF24	0	0	0	0	0.008	0	0	0	0.0009	0.002	0.002	0
BALF25	0	0	0	0.004	0	0.002	0.003	0	0	0.002	0	0
BALF26	0	0	0	0.003	0	0.004	0.005	0	0	0.001	0.003	0.002
BALF27	0.002	0.004	0	0	0	0	0.01	0	0	0.001	0.003	0
BALF28	0	0.006	0	0	0	0.014	0.009	0	0.0016	0.004	0.007	0.01
BALF29	0	0.005	0	0.003	0	0	0	0	0	0.003	0.005	0.005
BALF30	0	0.002	0	0	0	0.002	0.014	0	0	0.004	0.005	0.01
BALF31	0.001	0.003	0.002	0	0	0.001	0	0	0	0.001	0	0
BALF32	0.002	0	0	0	0	0.001	0.005	0	0	0	0	0
BALF33	0.002	0	0	0.001	0	0.002	0.002	0.001	0	0	0	0
BALF34	0	0	0	0	0	0	0.005	0	0	0.003	0.001	0
BALF35	0	0	0.006	0	0.002262774	0.001	0	0	0.001	0	0.003	0
BALF36	0.001	0	0	0	0.00229927	0.002	0	0.003	0	0	0	0
BALF37	0.001	0	0.003	0	0	0.006	0.014	0.004	0	0	0.015	0.008
BALF38	0	0	0	0	0	0	0	0	0	0	0	0
BALF39	0	0	0.005	0	0.009	0.002	0.008	0	0.0009	0	0	0
BALF40	0	0.003	0	0.004	0.005	0	0.005	0.002	0	0	0	0
BALF41	0	0.001	0.004	0.002	0	0.004	0	0	0	0	0	0
BALF42	0	0	0.003	0	0	0.004	0.009	0.001	0	0.002	0.001	0.004
BALF43	0.001	0.002	0.005	0	0	0	0	0.002	0.0008	0	0.002	0.004
BALF44	0	0.002	0.003	0	0	0	0.01	0	0	0	0.003	0
BALF45	0	0	0	0	0	0.003	0	0	0	0.002	0	0.002
BALF46	0	0.002	0.003	0.002	0	0.038	0.052	0.003	0.0012	0.003	0	0.006
BALF48	0.003	0	0	0.002	0	0.001	0.002	0	0.001	0.0009	0	0
BALF49	0	0	0	0	0.004	0	0.006	0	0	0.0013	0	0
BALF50	0	0	0.005	0.003	0	0	0.002	0	0.002	0	0.005	0.005
BALF51	0.002	0.002	0.002	0.002	0.005	0	0.022	0	0	0	0.002	0
BALF52	0	0	0.004	0	0	0.003	0.004	0	0	0	0.007	0
BALF53	0.003	0	0.005	0.003	0	0.004	0.034	0	0.001	0.0069	0.003	0.004
BALF54	0.002	0	0.002	0	0	0.009	0	0	0	0.0038	0	0
BALF55	0	0.002	0.001	0.003	0	0.017	0.066	0.006	0	0.0013	0	0.005
BALF56	0.002	0.003	0.002	0	0	0	0.007	0.007	0.002	0	0	0.002
BALF57	0.002	0.003	0.002	0.001	0	0.005	0.007	0	0.001	0	0	0
BALF58	0.001	0	0	0.001	0	0.007	0.002	0	0	0.002	0.001	0
BALF61	0.001	0	0.003	0.002	0	0	0.005	0	0.003	0	0	0.005
BALF62	0	0	0	0.005	0	0.002	0.001	0	0.003	0	0.001	0
BALF63	0	0	0	0.003	0	0.006	0.003	0	0	0	0.003	0.003
BALF64	0	0	0.004	0	0	0.004	0.004	0	0	0.003	0.003	0.003
BALF65	0.0009	0.001	0.003	0	0	0.004	0.009	0	0	0	0	0
BALF66	0.0029	0	0.003	0	0	0.004	0	0	0	0.001	0	0
BALF67	0	0	0.005	0	0.004	0.005	0	0	0	0	0	0
BALF68	0.0026	0	0	0.001	0.002	0	0	0	0	0	0	0
BALF69	0.0028	0.002	0	0	0	0	0.006	0	0	0	0	0
BALF70	0.005	0	0	0	0	0.002	0	0	0.001	0	0.003	0
BALF71	0	0.004	0.001	0	0.002	0.006	0.009	0	0	0.002	0.002	0
BALF72	0.002	0.004	0.002	0	0.003	0.014	0.026	0.005	0	0	0.001	0.003
BALF73	0	0.003	0	0	0	0.006	0.007	0	0	0.004	0	0.005
BALF74	0	0	0	0	0	0.002	0	0	0	0	0.002	0
BALF75	0.001	0.001	0	0	0.002	0.003	0	0	0	0.001	0	0.002
BALF76	0	0	0.003	0	0	0	0.007	0.003	0	0	0.002	0
BALF77	0	0	0	0	0	0.015	0.027	0.001	0.001	0.001	0.002	0
BALF78	0	0.002	0.002	0	0.005	0.01	0.008	0	0	0.001	0.003	0
BALF79	0.002	0	0.002	0	0.005	0.006	0.012	0	0.001	0.001	0.001	0
BALF80	0.001	0	0.002	0	0	0.002	0	0	0	0	0	0
BALF81	0.002	0	0	0	0.009	0.009	0.014	0.003	0	0	0	0.002
BALF82	0.001	0	0	0.002	0	0.005	0	0	0.0006	0	0.002	0.002
BALF83	0	0	0	0.002	0	0.008	0.025	0.002	0	0.001	0	0.003
BALF84	0	0.001	0.001	0	0	0	0.016	0	0	0	0	0.004
BALF85	0	0	0.004	0	0	0.016	0.01	0	0	0.001	0	0
BALF86	0	0.007	0	0	0	0.008	0.01	0	0	0.001	0.003	0
BALF87	0	0.004	0	0.001	0	0.003	0.005	0	0.0012	0.001	0	0
BALF88	0	0.01	0	0.001	0	0	0.013	0.003397159	0	0	0.002	0.003
BALF89	0.001	0	0	0	0	0.015	0.027	0	0	0.001	0.001	0
BALF90	0.002	0.005	0.004	0	0	0.03	0.084	0	0	0.001	0.003	0.004
BALF91	0.002	0.008	0.005	0.002	0	0	0	0.00160593	0	0	0.004	0.003

## Sheet: clinical data
## BAL_retriev_RML (volume -ml- of saline retrieved after lavaging the right middel lobe)
## BAL_insert_RML (volume -ml- of saline inserted for lavaging the right middel lobe)
## Age. Age at sampling (years)
## tcc_106 ( total cell count -in millions-. To calculate cells per milliter of BALF, this value was divided by the value in BAL_retriev_RML)
## vol_br_score (volumetric bronchiectasis score)
## vol_bwt_score (volumetric bronchial wall thickening score)
## vol_air_score (volumetric air trapped score)
## vol_bls_score (volumetric mucus plugging score)
## Dis (volume proportion of the lung with airway disease. PRAGMA)
## Bx (volume proportion of the lung with bronchiectasis. PRAGMA)
## TA (volume proportion of the lung with trapped air. PRAGMA)
## Atelec (volume proportion of the lung with atelectasis. PRAGMA)
## Sweat_cl (sweat chloride)
BALF_ID	Cluster_membership	BAL_retriev_RML	BAL_insert_RML	Azithromycin	Pulmocyme	augmentin	Creon 5K	Creon 25K	Calogen	Lactalose	Losec	Pentavite	cyclic tobra	Creon	Ceftazimide	Movicol	Clamoxyl	Resprim	Becotide	Ceclor	VitABDECK	Vit D	Salt	Creon 10K	Cephalexin	Omeprazole	hypertonic saline	ne_report	il8_report	cba_il1b	cba_il6	tcc_106	viability	mac_per	neu_per	lym_per	eos_per	vol_br_score	vol_bwt_score	vol_air_score	vol_bls_score	Dis	Bx	TA	Atelec	Sweat_cl
BALF1	1	14	28	No	No		No	No	No	No	No	No	No	No	No	No	No	No	No	No	No			No	No	No	No	100	290			3.57	59.4	93.67	6.33	0	0	1	10	1	0	4.53	0	4.4	0	94
BALF2	1	20	30																									100	70			6.39	64.8	97.67	1.67	0	0.67	0	0	0	0	0	0	0	0	38
BALF3	1	22	30			No																						100	310			4.69	79.1	99	1	0	0	1	7	1	0	2.99	0	4.32	0	106
BALF4	1	9.5	34																									100	230			0.83	43.3	94.33	3.33	2.33	0	0	7	4	0	2.9	0	2.95	6.07
BALF5	1	15	30																									100	6100			8.78	53	88.33	11.33	0	0.33	2	12	1	0	3.59	0	10.57	0.12	102
BALF6	1	23	32																									100	1700			6.45	77.2	82	17.33	0.67	0					4.8	0	1.96	0
BALF7	1	25	34																									100	260			6.24	74.5	94	5.33	0.33	0.33					3.74	0.75	5.23	0	63
BALF8	1	18	24																									100	340			9.92	78.9	85.67	13.67	0	0.67	2	10	0	0	3.5	0	0.75	0	45
BALF9	2	9.5	30			Yes																						100	80			0.69	52.2	96	3.67	0	0.33	0	0	1	0	0.49	0	0.18	0.32	39
BALF10	1	13	30																									100	2600			5.24	69.1	59.33	40.67	0	0	0	9	4	1	2.37	0	2.06	7.82	86
BALF11	1	16	30			No																						100	880			5.79	81	76.33	23	0.67	0	1	10	4	1	2.68	0	1.12	0.06
BALF12	1	26	30			No																						100	210			6.41	83.3	84.67	15.33	0	0	0	5	0	0	5.09	0.06	0.84	0
BALF13	2	15.5	32	No	No	Yes	No	No	No	No	No	No	No	No	No	No	No	No	No	No	No	No	No	No	No	No	No	990	2470			13.5	79.6	37.67	62	0.33	0	1	9	6	0	5.82	0.4	9.27	1.2
BALF14	1	16.5	30	No	No	No	Yes	No	No	No	No	No	No	No	No	No	No	No	No	No	Yes	Yes	Yes	No	No	No	No	100	250			4.08	69.6	99.33	0.67	0	0	0	10	0	0	2.42	0	1.09	0
BALF15	2	17																										100	2200			7.73	1.7	100	0	0	0									86
BALF16	1	17	38	No	No	No	No	No	No	No	No	No	No	No	No	No	No	No	No	No	Yes	No	No	Yes	Yes	No	No	100	1900			10.86	81.6	76.67	23	0	0.33	0	12	2	0	3.06	0	1.56	0.27	99
BALF17	2	9.5	26	No	No	Yes	Yes	No	No	No	No	No	No	No	No	No	No	No	No	No	Yes	No	Yes	No	No	Yes	No	100	1260			33.8	89.7	49.67	50	0	0.33	8	12	8	1	4.85	0.52	3.95	0.97	103
BALF18	2	11	32	No	No	Yes	No	No	No	No	No	No	No	No	No	No	No	No	No	No	Yes	No	Yes	Yes	No	No	Yes	100	11000			10.82	58	31.67	68.33	0	0	2	11	8	0	2.05	0	58.14	0.84
BALF19	1	18	32	No	No	Yes	No	Yes	Yes	No	No	No	No	No	No	No	No	No	No	No	Yes	Yes	Yes	Yes	No	No	Yes	100	2400			7.32	75	60.67	39.33	0	0	1	12	1	0	0.94	0	0	0
BALF20	2	18.5	32	Yes	Yes	No	Yes	No	No	Yes	No	No	No	No	No	No	No	No	No	No	Yes	Yes	Yes	No	No	Yes	No	130	1340			7.58	83.9	68.33	31.67	0	0	4	10	3	1	2.19	0.13	8.25	0.13
BALF21	2	20	26	No	No	No	Yes	No	no	No	No	No	No	No	No	No	No	No	No	No	Yes	No	Yes	No	No	No	No	100	350			8.31	86.8	92.33	7	0.33	0.33
BALF22	2	8	34	No	No	No	No	No	No	No	No	No	No	No	No	No	No	No	No	No	Yes	No	Yes	Yes	No	No	No	100	3900			5.85	75.4	60.33	38.67	1	0	0	11	3	0	4.16	0	10.1	1.44
BALF23	2	24																										100	580			7.46	92.2	70.33	29.67	0	0	8	10	2	0	4.08	0.06	6.71	0
BALF24	2	18	30	No	No	Yes	No	No	No	No	Yes	No	No	No	No	No	No	No	No	No	Yes	No	Yes	Yes	No	No	No	100	230			4.71	87.3	95.33	4.67	0	0	1	6	4	0	2.5	0	15.42	1.42
BALF25	2	14																										100	1900			7.56	74.3	78.33	21.67	0	0	2	7	2	0	1.72	0	2.08	1.01	100
BALF26	2	18	30	No	No	Yes	No	No	No	No	No	Yes	No	No	No	No	No	No	No	No	No	No	Yes	Yes	No	No	No	100	310			1.81	83.1	96	4	0	0	4	11	5	0	3.8	0.45	8.65	0	99
BALF27	2	12	26	No	No	Yes	Yes	No	No	No	No	No	No	No	No	No	No	No	No	No	Yes	No	Yes	No	No	No	No	100	810			2.97	83.3	96	4	0	0	0	11	1	0	0.12	0	0.96	0.12
BALF28	2	16.5	30	No	No	Yes	No	No	No	No	No	No	No	No	No	No	No	No	No	No	Yes	No	Yes	Yes	No	Yes	No	100	190			3.36	86.2	97	3	0	0	0	8	1	1	2.57	0		0.22	74
BALF29	2	15	26																									100	2650			8.36	81.7	96.67	3.33	0	0	0	11	1	0	3.51	0	0	0	103
BALF30	2	19	33			No																						100	100			4.9	83.1	92.33	1	6.67	0	0	1	0	1	0.47	0	0	1.05	50
BALF31	2	17	28	No	No	Yes	No	No	No	No	Yes	No	No	No	No	No	No	No	No	No	Yes	Yes	Yes	Yes	No	No	No	100	2610			3.65	83.8	78.33	21.67	0	0	5	10	1	0	0.06	0	0.13	0.6
BALF32	2	19	26	No	No	Yes	Yes	No	No	No	No	No	No	No	No	No	No	No	No	No	No	No	No	No	No	No	No	100	570			2.98	59.1	100	0	0	0	1	10	1	0					109
BALF33	2	20	34	No	No	Yes	No	No	No	No	No	No	No	No	No	No	No	No	No	No	No	No	No	No	No	No	No	100	450			1.22	72.1	83.67	12.67	3.67	0	1	8	2	0	4.37	0	1.45	0.73	95
BALF34	2	21.5	40			No																						100	440			3.5	82.7	93.33	6.67	0	0	0	6	1	1	1.2	0	0	0	113
BALF35	2	18.5	30																									100	2180			5.34	88.8	77.67	20	2.33	0	1	6	2	0	2.29	0.38	1.01	0.38
BALF36	2	8	26	No	No	Yes	No	No	No	No	No	No	Yes	No	No	No	No	No	No	No	No	No	No	No	No	No	No	100	4100			4.51	71.6	34.67	64	1	0.33	2	12	10	3	4.84	1.29	19.19	0	92
BALF37	2	13	26			No																						100	1070			3.23	67.8	89.33	10	0	0.67	0	10	0	1	3.13	0.55	0	0.25	38
BALF38	2	14	30	No	No	Yes	No	No	No	No	No	No	No	Yes	No	No	No	No	No	No	No	No	No	No	No	No	No	100	1120			4.2	68.8	88	11.33	0	0.67	0	6	0	0	3.41	0.15	0.32	0	69
BALF39	2	23	32	No	No	Yes	No	No	No	No	No	No	Yes	No	Yes	No	No	No	No	No	No	No	No	No	No	No	No	100	1150			7.14	75.2	94	4	1.33	0.67	9	5	1	0	2.75	2.6	0	1.98
BALF40	2	10.3	22			Yes																						11200	3960			3.25	89.8	45.33	51	3.67	0	10	11	10	7	12.89	6.48	53.34	0	109
BALF41	2	16	32			No																						100	220			2.9	93.4	85	12	3	0	1	4	4	0	1.4	0	11.03	0.35	30
BALF42	2	18	30	No	No	Yes	Yes	No	No	No	No	No	No	No	No	No	No	No	No	No	Yes	No	Yes	No	No	No	No	100	180	10	10	3.6	80.8	95.67	2.33	0	2	0	0	0	2	0.51	0	0	0	95
BALF43	2	21	32	No	No	No	No	No	No	No	No	No	No	No	No	No	No	No	No	No	Yes	No	Yes	Yes	Yes	No	No	100	390			8.05	83.9	97.33	2.67	0	0	0	5	1	0	0.74	0.13	0.08	0
BALF44	2	22	26			No																						100	1290			5.63	78.9	91.67	8.33	0	0	0	8	1	0	0.49	0	0	0	88
BALF45	2	13	42	No	No	Yes	No	No	No	No	No	No	No	No	No	No	No	No	No	No	Yes	No	Yes	No	No	No	No	100	3850			4.74	75.6	95.33	4.67	0	0	0	11	4	0	1.55	0	3.38	3.28	95
BALF46	1	12	28	No	No	Yes	Yes	No	No	No	No	No	No	No	No	No	No	No	No	No	Yes	No	Yes	No	No	No	No	100	18850			10.47	60	21.67	78.33	0	0	7	9	8	2	5.61	2.74	16.14	2.67	90
BALF48	2	10.5	28	No	No	Yes	No																					100	2820			2.42	82.2	85	13	2	0	1	4	3	0	1.05	0.07	0	0.52
BALF49	2	12	30			No																						100	180			3.83	66.1	96.66	1.33	2	0	0	0	2	1	0	0	0.21	0.53	29
BALF50	2	12	38	No	No	No	No	No	No	No	No	No	No	No	No	No	No	No	No	No	Yes	No	Yes	Yes	No	No	No	100	1180			1.8	82.9	57.67	42.33	0	0	1	9	5	0	0	0	5.34	2.42	94
BALF51	1	27	34			No																						1100	3900			3.72	87.1	57.33	41.66	1	0	5	10	9	0	4.91	0.47	13.43	11.34
BALF52	2	10	28	No	No	Yes	Yes	No	No	No	No	No	No	No	No	No	No	No	No	No	No	No	No	No	No	No	No	100	1540			3.75	86.4	93	7	0	0	5	12	0	0	5.39	2.6	0.27	0
BALF53	1	13	24	No	No	Yes	No	No	No	No	No	No	No	No	No	No	No	No	No	No	Yes	No	No	Yes	No	No	No	100	390			1.63	74.8	89.33	10.33	0.33	0		6	1		1.43	0	0.47	3.02
BALF54	2	10	28	No	No	Yes	No	No	No	No	No	No	No	No	No	No	No	No	No	No	No	No	No	Yes	No	No	No	5550	30950			16.8	82.8	12	84	0	0	8	11	9	1	6.09	2	21.85	1.47
BALF55	1	23	38	No	No	Yes	No	No	No	No	No	No	No	No	No	No	No	No	No	No	Yes	No	Yes	Yes	No	No	No	100	1230			1.24	75.8	92.67	7.33	0	0	0	8	5	0	1.93	0.09	12.55	0.28	121
BALF56	2	22	30	No	No	No																						100	1890			6.36	70.9	83.33	16.67	0	0	1	8	1	0	1.95	0	1.18	0.2	55
BALF57	2	25	24	No	No	Yes	No	No	No	No	No	No	No	No	No	No	No	No	No	No	Yes	No	No	Yes	No	No	No	100	420	10	10	9.53	73.1	89	24.67	1.33	0	0	0		0	0.66	0	0	10.44
BALF58	2	12	30	No	No	Yes	Yes	No	No	No	No	No	No	No	No	Yes	No	No	No	No	No	No	No	No	No	No	No	100	910	10	10	3.29	70.3	88.67	9.67	0.66	1	0	5	3	1	3.15	0.15		0.19
BALF61	2	10.5	26	No	No	No	No	No	No	No	No	No	No	No	No	No	No	No	No	No	No	No	No	No	Yes	No	No	100	1590	10	10	3.48	73.3	55	45	0	0	1	6		0	1.53	0.4	1.59	0	86
BALF62	2	28.5	33	No	No	Yes	No	No	No	No	No	No	No	No	No	No	No	No	No	No	Yes	No	No	Yes	No	No	No	100	50	10	10	2.62	77.5	99.33	0.33	0	0.34	0	4		0	1.93	0	0.68	0.2
BALF63	2	11	28	No	No	Yes	No	No	No	No	No	No	No	No	No	No	No	No	No	No	Yes	No	No	Yes	No	No	No	100	1070	10	40.9	4.94	71.3	86.67	12.67	0.33	0.33	0	0		0	0.78	0.21	0	0	89
BALF64	2	19	28	No	No	No	No	No	No	No	No	No	No	No	No	No	No	No	No	No	No	No	No	No	No	No	No	100	430	10	10	2.69	90.3	87	10.33	2.67	0	2	8		2
BALF65	2	20	24	No	No	Yes	No	No	No	No	No	No	No	No	No	No	No	No	No	No	No	No	No	No	No	No	No	100	190	10	10	4.4	97.2	89	9	1.67	0.33	1	0		2	1.02	0	0.39	0.13	105
BALF66	2	20	40	Yes	No	No	No	No	No	No	No	No	No	No	No	No	No	No	No	No	No	No	No	No	No	No	No	100	640	10	10	2.38	81.5	68	28	4	0	1	10		2	1.58	0	4.37	1.61
BALF67	2	25.5	32	No	Yes	Yes	No	No	No	No	No	No	No	No	No	No	No	No	No	No	No	No	No	No	No	No	No	100	580	10	10	2.32	79.7	85.33	12.67	2	0	1	7		0	2.47	0	1.11	0.06
BALF68	2	26	34	No	No	No	No	No	No	No	No	No	No	No	No	No	No	No	No	No	No	No	No	No	No	No	No	100	120	10	10	9.92	93.7	98.33	1.33	0.34	0	1	5		0	1.33	0	1.28	0	65
BALF69	2	20	38	No	No	No	No	No	No	No	No	No	No	No	No	No	No	No	No	No	No	No	No	No	No	No	No	100	310	10	10	6.36	92.2	94.33	4.33	0	1.33									111
BALF70	2	20	30	No	No	No	No	No	No	No	No	No	No	No	No	No	No	No	No	No	No	No	No	No	No	No	No	100	50	10	10	4.86	91.3	94	2.67	3.33	0	0	5		0	1.11	0	0.76	0	41
BALF71	2	14	26	No	No	Yes	No	No	No	No	No	No	No	No	No	No	No	No	No	No	Yes	No	No	Yes	No	No	No	100	3190	78.6	97	4.3	83.3	55	41.33	1	2.67	4	9		1	2.66	0	1.5	0
BALF72	1	5.3	42	No	No	Yes	No	No	No	No	No	No	No	No	No	No	No	No	No	No	No	No	No	No	No	No	No	100	1053	37.13	34.73	0.72	81	70.7	29.3	0	0
BALF73	2	7.5	36	No	No	No	No	No	No	No	No	No	No	No	No	No	No	No	No	No	No	No	No	No	No	No	No	100	127	10	10	1.58	94	85	13.7	1.3	0
BALF74	2	22	24	No	No	No	No	No	No	No	No	No	No	No	No	No	No	No	No	No	No	No	No	No	No	No	No	100	1390	10	10	14.13	92.8	71	29	0	0	4	9		0	8.22	0.39	4.72	1	106
BALF75	2	18.5	32	No	No	Yes	No	No	No	No	No	No	No	No	No	No	No	No	No	No	No	No	No	No	No	No	No	100	690	10	10	3.76	84.7	86.67	11	2.33	0	1	1		0	1.24	0.06	0.53	0	68
BALF76	2	29	40	No	No	No	No	No	No	No	No	No	No	No	No	No	No	No	No	No	No	No	No	No	No	No	No	100	250	10	10	2.68	92.6	94.7	5	0	0.3	1	6		1	1.99	0	4.04	0	66
BALF77	1	15.5	26	No	No	Yes	No	No	No	No	No	No	No	No	No	No	No	No	No	No	No	No	No	No	No	No	No	2525	4420	54.44	77.65	13.2	88	64.33	35	0.33	0.33	9	10		3	2.48	0.71	7.06	0.88	72
BALF78	2	19	32	No	No	No	No	No	No	No	No	No	No	No	No	No	No	No	No	No	No	No	No	No	No	No	No	100	50	10	10	1.73	86.1	92.7	7.3	0	0	0	8		0	2.17	0	3.97	0.24
BALF79	2	20	30	No	No	No	No	No	No	No	No	No	No	No	No	No	No	No	No	No	No	No	No	No	No	No	No	240	1890	62.8	10	25.3	83.5	47	53	0	0	3	10		1	4.44	0.46	1.11	0.07	94
BALF80	2	21	34	No	No	Yes	No	No	No	No	No	No	No	No	No	No	No	No	No	No	No	No	No	No	No	No	No	100	950	10	28.89	3.27	82.9	75	23.33	0.67	0	5	10		0	4.45	0	3.55	0	95
BALF81	2	8.3	34	No	No	No	No	No	No	No	No	No	No	No	No	No	Yes	No	No	No	No	No	No	No	No	No	No	1550	1420	86.94	36.59	2.57	63	36	56.7	7	0.3
BALF82	2	7.5	45	No	No	No	No	No	No	No	No	No	No	No	No	No	No	Yes	Yes	Yes	No	No	No	No	No	No	No	100	364	37.54	35.5	1.25	91	52.7	44.3	1.3	1.7
BALF83	1	5.5	36	No	No	No	No	No	No	No	No	No	Yes	No	No	No	No	No	No	No	No	No	No	No	No	No	No	3350	1075	83.81	88.11	3.12	71
BALF84	2	7.3	33	No	No	Yes	No	No	No	No	No	No	No	No	No	No	No	No	No	No	No	No	No	No	No	No	No	100	50	36.6	10	1.3	54	84.3	14	1.7	0
BALF85	2	13.5	32	No	No	Yes	No	No	No	No	No	No	No	No	No	No	No	No	No	No	No	No	No	No	No	No	No	1350	240	37.3	21.5	4.23	76.9	94	5.33	0.67	0									102
BALF86	2	9.5	22	No	No	Yes	No	No	No	No	No	No	No	No	No	No	No	No	No	No	No	No	No	No	No	No	No	100	660	10	10	4.43	55.3	75.33	23	1.67	0
BALF87	2	7.8	28	No	No	Yes	No	No	No	No	No	No	No	No	No	No	No	No	No	No	Yes	No	No	Yes	No	No	No	6150	3710	81.7	10	6.89	90.4	67.33	32.33	0.34	0	5	9		2	6.62	3.03	6.38	0.62
BALF88	2	12.4	26	No	No	Yes	No	No	No	No	No	No	No	No	No	No	No	No	No	No	No	No	No	No	No	No	No	100	50	32.58	10	2.02	38	88	3	9	0									77
BALF89	1	8.3	30	No	No	No	No	No	No	No	No	No	No	No	No	No	No	No	No	No	No	No	No	No	Yes	No	No	420	1530	175.38	57.79	6	55	54.67	44.67	0	0.66
BALF90	1	7.9	20	No	No	Yes	No	No	No	No	No	No	No	No	No	No	No	No	No	No	No	No	No	No	No	No	No	10270	1130	122.52	10	6.8	58	41.7	54	4.3	0
BALF91	2	21	30	No	No	Yes	No	No	No	No	No	No	No	No	No	No	No	No	No	No	No	No	No	No	No	No	No	300	1490	10	10	6.68	89.6	81.67	18.33	0	0	8	12		1	2.8	0.29	9.57	1.41	103

## Sheet: clinical microbiology
## Suffix rml indicates right middel lobe
## Suffix oth indicates second lobe sampled
## Other_lobe_loc (second lobe sampled)
## MOF (mixed oral flora)
## MRSA (methicilin resistant Staphylococcous aureus)
## LLL (left lower lobe)
BALF_ID	Cluster_membership	A_fumigatus_rml	A_niger_rml	Aspergil_sp_rml	Candida_sp_rml	H_influenz_rml	Haemoph_sp_rml	M_catarrhal_rml	MOF_rml	P_aerugin_rml	Penicill_sp_rml	S_aureus_rml	S_maltophil_rml	S_pneumon_rml	Scedospo_sp_rml	Serratia_sp_rml	Ralotonia_picketti_ 1	Ralotonia_picketti_ 2	Mycobacterium_intracellulare	Mixed_coagulase-negative_Staph	Other_lobe_loc	A_fumigatus_oth	H_influenz_oth	M_catarrhal_oth	MOF_oth	MRSA_oth	P_aerugin_oth	Parainfluen_oth	S_aureus_oth	S_pneumon_oth	S_apiospern_oth	Scedospo_sp_oth	Serratia_sp_oth
BALF1	1	0	0	0	0	0	0	0	100000	0	0	0	0	0	0	0	0	0	0	0	Lingula	0	0	0	100000	0	0	0	0	0	0	0	0
BALF2	1	0	0	0	0	1000000	0	100000	100000	0	0	0	0	1000000	0	0	0	0	0	0	Lingula	0	1000000	1000000	100000	0	0	0	0	1000000	0	0	0
BALF3	1	0	0	0	0	0	0	0	1000	0	0	0	0	0	0	0	0	0	0	0	Lingula	0	0	0	1000	0	0	0	0	0	0	0	0
BALF4	1	0	0	0	0	0	0	0	1000	0	0	0	0	0	0	0	0	0	0	0		0	0	0	0	0	0	0	0	0	0	0	0
BALF5	1	100000	0	0	0	0	0	0	0	0	0	0	0	10000000	0	0	0	0	0	0	LLL	1000	0	0	0	0	0	0	0	1000	0	0	0
BALF6	1	0	0	0	0	0	0	0	1000	0	0	0	0	0	0	0	0	0	0	0	Lingula	0	0	0	0	0	0	0	0	0	0	0	0
BALF7	1	0	0	0	0	0	0	0	1000	0	0	0	0	0	0	0	0	0	0	0	Lingula	0	0	0	100000	0	0	0	0	0	0	0	0
BALF8	1	0	0	0	0	0	0	0	1000	0	0	0	0	0	0	0	1000	1000	0	0	Lingula	0	0	0	10000	0	0	0	0	1000	0	0	0
BALF9	2	0	0	0	0	0	0	0	0	0	0	0	0	0	0	0	0	0	0	0	Lingula	0	0	0	0	0	0	0	0	0	0	0	0
BALF10	1	0	0	0	0	0	0	0	10000000	0	0	0	0	0	0	0	0	0	0	0	Lingula	0	0	0	1000000	0	0	0	0	0	0	0	0
BALF11	1	0	0	0	0	0	0	0	0	0	0	0	0	0	0	0	0	0	0	0	Lingula	0	1000	0	1000000	1000	0	0	0	0	0	0	0
BALF12	1	0	0	0	0	0	0	0	0	0	0	0	0	0	0	0	0	0	0	0	Lingula	0	0	0	0	0	0	0	0	0	0	0	0
BALF13	2	0	0	0	0	0	0	0	1000	0	1000	1000	0	0	0	0	0	0	10000	0	Lingula	0	0	0	0	0	0	0	0	0	0	0	0
BALF14	1	0	0	0	0	0	0	0	100000	0	0	1000	0	0	0	0	0	0	0	0	Lingula	0	0	0	1000000	0	0	0	100000	0	0	0	0
BALF15	2	0	0	0	0	0	0	0	0	0	0	0	0	0	0	0	0	0	0	0	Lingula	0	0	0	0	0	0	0	0	0	0	0	0
BALF16	1	0	1000	0	0	0	0	0	0	0	0	0	0	0	0	0	0	0	0	0	Lingula	0	0	0	0	0	0	0	0	0	0	0	0
BALF17	2	0	0	0	0	0	0	0	10000	10000000	0	0	0	0	0	0	0	0	0	0	Lingula	0	0	0	10000	0	10000000	0	0	0	0	0	0
BALF18	2	1000	0	0	1000	0	0	0	0	0	0	0	0	0	0	0	0	0	0	0	Lingula	0	0	0	1000	0	0	0	0	0	0	0	0
BALF19	1	0	0	0	0	0	0	0	1000000	0	0	0	0	0	0	0	0	0	0	0	Lingula	0	0	0	100000	0	0	0	0	0	0	0	0
BALF20	2	0	0	0	0	0	0	0	0	0	0	0	0	0	0	0	0	0	0	0	Lingula	0	0	0	0	0	0	0	0	0	0	0	0
BALF21	2	0	0	0	0	0	0	0	0	0	0	0	0	0	0	0	0	0	0	0	Lingula	0	0	0	0	0	0	0	0	0	0	0	0
BALF22	2	0	0	0	0	0	0	0	10000	0	0	1000000	0	0	0	0	0	0	0	0	Lingula	0	0	0	10000	0	0	0	1000000	0	0	0	0
BALF23	2	0	0	0	0	0	0	0	0	0	0	0	0	0	0	0	0	0	0	0	Lingula	0	0	0	0	0	0	0	0	0	0	0	0
BALF24	2	0	0	0	0	0	0	0	0	0	0	0	0	0	0	0	0	0	0	0	Lingula	0	0	0	0	0	0	0	0	0	0	0	0
BALF25	2	0	0	0	0	0	0	0	100000	0	0	0	0	0	0	0	0	0	0	0	Lingula	0	0	0	100000	0	0	0	0	0	0	0	0
BALF26	2	0	0	0	0	0	0	0	100000	0	1000	0	0	0	0	0	0	0	0	0	LLL	0	0	0	1000	0	0	0	0	0	0	0	0
BALF27	2	0	0	0	0	0	0	0	1000	0	0	0	0	0	0	0	0	0	0	0	Lingula	0	0	0	1000	0	0	0	0	0	0	0	0
BALF28	2	0	0	0	0	0	0	0	0	0	0	0	0	100000	0	0	0	0	0	0	Lingula	0	100000	0	0	0	0	0	0	100000	0	0	0
BALF29	2	0	0	0	0	0	0	0	100000	0	0	0	0	0	0	0	0	0	0	0	Lingula	0	0	0	1000	0	0	0	0	0	0	0	0
BALF30	2	0	0	0	0	0	0	0	0	0	0	0	0	0	0	0	0	0	0	1000	Lingula	0	0	0	100000	0	0	0	0	0	0	0	0
BALF31	2	0	0	1000	0	0	0	0	100000	0	0	0	0	0	0	0	0	0	0	0	Lingula	0	100000	0	10000	0	0	0	0	100000	0	0	0
BALF32	2	0	0	0	0	0	0	0	0	0	0	0	0	0	0	0	0	0	0	0	Lingula	0	0	0	100000	0	0	0	0	0	0	0	0
BALF33	2	0	0	0	0	0	0	0	0	0	0	0	0	0	0	0	0	0	0	0	Lingula	0	0	0	0	0	0	0	0	0	0	0	0
BALF34	2	0	0	0	0	0	0	0	1000	0	0	0	0	0	0	0	0	0	0	0	LLL	0	0	0	0	0	0	0	0	0	0	0	0
BALF35	2	1000	0	0	0	0	0	0	0	0	0	0	0	0	0	0	0	0	0	0	LUL	100000	0	0	0	0	0	0	0	0	0	0	0
BALF36	2	1000	0	1000	0	0	0	0	0	0	0	0	0	0	0	0	0	0	0	0	Lingula	0	0	0	0	0	0	0	0	0	0	0	0
BALF37	2	1000	0	0	0	100000	0	0	0	0	0	0	0	0	0	0	0	0	0	0	Lingula	0	0	0	0	0	0	0	0	0	0	0	0
BALF38	2	0	0	0	0	0	0	0	0	0	0	0	0	0	0	0	0	0	0	0	Lingula	0	0	0	0	0	0	0	0	0	0	0	0
BALF39	2	0	0	0	0	0	0	0	0	0	0	0	0	0	0	0	0	0	0	0	Lingula	0	0	0	0	0	0	0	0	0	0	0	0
BALF40	2	0	0	0	0	0	0	0	0	10000000	0	0	0	0	0	0	0	0	0	0	Lingula	10000	0	0	1000	0	100000	0	0	0	10000	0	0
BALF41	2	0	0	0	0	0	1000	0	0	0	0	0	0	0	0	0	0	0	0	0	Lingula	0	10000000	1000000	0	0	0	0	0	0	0	0	0
BALF42	2	100000	0	0	0	0	0	0	0	0	0	0	0	0	0	0	0	0	0	0	Lingula	0	0	0	0	0	0	0	0	0	0	0	0
BALF43	2	0	0	0	0	0	0	0	0	0	0	0	0	0	0	0	0	0	0	0	Lingula	0	0	0	0	0	0	0	0	0	0	0	0
BALF44	2	0	0	0	0	0	0	0	0	100000	0	0	0	0	0	0	0	0	0	0	Lingula	0	0	0	1000	0	0	0	0	0	0	0	0
BALF45	2	0	0	0	0	0	0	0	100000	0	0	0	0	0	0	0	0	0	0	0	Lingula	0	0	0	100000	0	0	0	0	0	0	0	0
BALF46	1	0	0	0	0	0	0	0	0	0	0	0	0	0	0	0	0	0	0	0	Lingula	0	0	0	1000000	0	0	0	0	0	0	0	0
BALF48	2	0	0	0	0	0	0	0	0	0	0	0	0	0	0	0	0	0	0	0	Lingula	1000	0	0	0	0	0	0	0	0	0	0	0
BALF49	2	0	0	0	0	0	0	0	1000	0	0	0	0	0	0	0	0	0	0	0	Lingula	0	0	0	10000	0	0	0	0	0	0	0	0
BALF50	2	0	0	0	0	0	0	0	0	0	0	0	0	0	0	0	0	0	0	0	LLL	0	0	0	0	0	0	0	0	0	0	0	0
BALF51	1	0	0	0	0	10000000	0	0	0	0	0	0	0	0	0	0	0	0	0	0	LLL	0	10000000	0	0	0	0	0	0	0	0	0	0
BALF52	2	0	0	0	0	0	0	0	0	0	0	0	0	0	0	0	0	0	0	0	Lingula	0	0	0	0	0	0	0	0	0	0	0	0
BALF53	1	0	0	0	0	0	0	0	1000000	0	0	0	0	0	0	0	0	0	0	0	Lingula	0	0	0	100000	0	0	0	0	0	0	0	0
BALF54	2	0	0	0	0	0	0	0	1000	0	0	10000000	0	0	0	0	0	0	0	0	Lingula	0	100000	0	0	0	1000000	0	10000000	0	0	0	0
BALF55	1	0	0	0	0	0	0	0	0	0	0	0	0	0	0	0	0	0	0	0	LLL	0	0	0	0	0	0	0	0	0	0	0	0
BALF56	2	0	0	0	0	1000000	0	0	100000	0	0	0	0	1000	0	0	0	0	0	0	LLL	0	1000000	0	0	0	0	0	0	1000000	0	0	0
BALF57	2	0	0	0	0	0	0	0	0	0	0	0	0	0	0	1000000	0	0	0	0	Lingula	0	0	0	0	0	0	0	0	0	0	0	1000
BALF58	2	0	0	0	0	0	0	0	0	0	0	0	0	0	0	0	0	0	0	0	Lingula	0	0	0	0	0	0	0	0	0	0	0	0
BALF61	2	0	0	0	0	0	0	0	1000	0	0	0	0	0	0	0	0	0	0	0	Lingula	0	0	0	1000	0	0	0	0	0	0	0	0
BALF62	2	0	0	0	0	0	0	0	0	0	0	0	0	0	0	0	0	0	0	0	Lingula	0	0	0	0	0	0	0	0	0	0	0	0
BALF63	2	0	0	0	0	0	0	0	0	0	0	0	0	0	0	0	0	0	0	0	Lingula	0	0	0	0	0	0	0	0	0	0	0	0
BALF64	2	0	0	0	1000	0	0	0	0	0	0	0	0	0	0	0	0	0	0	0	Lingula	0	0	0	0	0	0	0	0	0	0	0	0
BALF65	2	0	0	0	0	0	0	0	0	0	0	0	0	0	0	0	0	0	0	0	Lingula	0	0	0	0	0	0	0	0	0	0	0	0
BALF66	2	1000	0	0	0	0	0	0	1000000	0	0	0	0	0	1000	0	0	0	0	0	Lingula	1000	0	0	0	0	0	0	0	0	0	1000	0
BALF67	2	0	0	0	0	0	0	0	0	0	0	0	0	0	0	0	0	0	0	0	LLL	0	0	0	0	0	0	0	0	0	0	0	0
BALF68	2	0	0	0	0	0	0	0	1000	0	0	0	0	0	0	0	0	0	0	0	Lingula	0	0	0	1000	0	0	0	0	0	0	0	0
BALF69	2	0	0	0	0	0	0	0	100000	0	0	0	0	0	0	0	0	0	0	0	Lingula	0	0	0	1000000	0	0	0	0	0	0	0	0
BALF70	2	0	0	0	0	0	0	0	10000000	0	0	0	0	0	0	0	0	0	0	0	Lingula	0	0	0	1000	0	0	0	0	0	0	0	0
BALF71	2	1000	0	0	0	0	0	0	0	0	0	0	0	0	0	0	0	0	0	0	Lingula	0	0	0	0	100000	0	0	0	0	0	0	0
BALF72	1	0	0	0	0	0	0	0	10000	0	0	0	0	0	0	0	0	0	0	0		0	0	0	0	0	0	0	0	0	0	0	0
BALF73	2	0	0	0	0	0	0	0	0	0	0	0	0	0	0	0	0	0	0	0		0	0	0	0	0	0	0	0	0	0	0	0
BALF74	2	0	0	0	0	0	0	0	0	0	0	0	0	0	0	0	0	0	0	0	LLL	0	0	0	0	0	0	0	0	0	0	0	0
BALF75	2	0	0	0	0	0	0	0	10000	0	0	1000	0	0	0	0	0	0	0	0	LLL	0	0	0	1000	0	0	0	0	0	0	0	0
BALF76	2	0	0	0	0	0	0	1000	0	0	0	0	0	0	0	0	0	0	0	0	Lingula	0	0	0	0	0	0	0	0	0	0	0	0
BALF77	1	0	0	0	0	0	0	0	0	1000	0	0	0	0	0	0	0	0	0	0	LLL	0	0	0	0	0	100000	10000	0	0	0	0	0
BALF78	2	0	0	0	0	0	0	0	0	0	0	0	0	0	0	0	0	0	0	0	Lingula	0	0	0	0	0	0	0	0	0	0	0	0
BALF79	2	0	0	0	0	0	0	0	0	0	0	10000000	0	0	0	0	0	0	0	0	LLL	0	0	0	0	0	0	0	1000000	0	0	0	0
BALF80	2	0	0	0	0	0	0	0	0	0	0	1000	0	0	0	0	0	0	0	0	Lingula	0	0	0	0	0	0	0	1000	0	0	0	0
BALF81	2	0	0	0	0	0	0	0	0	0	0	0	100000	0	0	0	0	0	0	0		0	0	0	0	0	0	0	0	0	0	0	0
BALF82	2	0	0	0	0	0	0	0	0	0	0	0	0	0	0	0	0	0	0	0		0	0	0	0	0	0	0	0	0	0	0	0
BALF83	1	1000	0	0	0	0	0	0	0	0	0	0	0	0	0	0	0	0	0	0		0	0	0	0	0	0	0	0	0	0	0	0
BALF84	2	0	0	0	0	0	0	0	0	0	0	0	0	0	0	0	0	0	0	0		0	0	0	0	0	0	0	0	0	0	0	0
BALF85	2	0	0	0	0	0	0	0	100000	0	0	0	0	0	0	0	0	0	0	0		0	0	0	0	0	0	0	0	0	0	0	0
BALF86	2	0	0	0	0	0	0	0	100000	0	0	1000000	0	0	0	0	0	0	0	0		0	0	0	0	0	0	0	0	0	0	0	0
BALF87	2	0	0	0	0	0	10000000	0	0	0	0	0	0	0	0	0	0	0	0	0	Lingula	0	10000000	0	0	0	0	0	0	0	0	0	0
BALF88	2	0	0	0	0	0	0	0	1000	0	0	0	0	0	0	0	0	0	0	0		0	0	0	0	0	0	0	0	0	0	0	0
BALF89	1	0	0	0	0	0	0	0	10000	0	0	1000	1000000	0	0	0	0	0	0	0		0	0	0	0	0	0	0	0	0	0	0	0
BALF90	1	0	0	0	0	0	0	0	0	10000000	0	0	0	0	0	0	0	0	0	0		0	0	0	0	0	0	0	0	0	0	0	0
BALF91	2	0	0	0	0	0	0	0	0	0	0	0	0	0	0	0	0	0	0	0	Lingula	0	0	0	0	0	0	0	10000000	0	0	0	0

## Sheet: longitudinal clinical data
## time (indicates the order of the visit; 1, year 1; 2, year 2)
BALFID	cluster	ne_report	Dis	time
BALF1	cluster1	100	4.53	1
BALF1	cluster1	100	2.95	2
BALF2	cluster1	100	0	1
BALF2	cluster1	100	3.58	2
BALF3	cluster1	100	2.99	1
BALF3	cluster1	100	2.29	2
BALF4	cluster1	100	2.9	1
BALF4	cluster1	300	4.21	2
BALF5	cluster1	100	3.59	1
BALF5	cluster1	NA	7.26	2
BALF6	cluster1	100	4.8	1
BALF6	cluster1	120	4.7	2
BALF7	cluster1	100	3.74	1
BALF7	cluster1	200	4.69	2
BALF8	cluster1	100	3.5	1
BALF8	cluster1	100	4.26	2
BALF9	cluster2	100	0.49	1
BALF9	cluster2	100	2.07	2
BALF10	cluster1	100	2.37	1
BALF10	cluster1	100	3.75	2
BALF11	cluster1	100	2.68	1
BALF11	cluster1	100	2.58	2
BALF12	cluster1	100	5.09	1
BALF12	cluster1	100	NA	2
BALF13	cluster2	990	5.82	1
BALF13	cluster2	100	5.51	2
BALF14	cluster1	100	2.42	1
BALF14	cluster1	100	4.53	2
BALF16	cluster1	100	3.06	1
BALF16	cluster1	100	4.18	2
BALF17	cluster2	100	4.85	1
BALF17	cluster2	3650	7.04	2
BALF18	cluster2	100	2.05	1
BALF18	cluster2	100	3.03	2
BALF19	cluster1	100	0.94	1
BALF19	cluster1	100	2.7	2
BALF20	cluster2	130	2.19	1
BALF20	cluster2	2500	3.56	2
BALF21	cluster2	100	NA	1
BALF21	cluster2	100	NA	2
BALF22	cluster2	100	4.16	1
BALF22	cluster2	290	3.02	2
BALF23	cluster2	100	4.08	1
BALF23	cluster2	NA	NA	2
BALF24	cluster2	100	2.5	1
BALF24	cluster2	100	4.36	2
BALF25	cluster2	100	1.72	1
BALF25	cluster2	100	4.83	2
BALF26	cluster2	100	3.8	1
BALF26	cluster2	100	3.05	2
BALF27	cluster2	100	0.12	1
BALF27	cluster2	100	4.03	2
BALF28	cluster2	100	2.57	1
BALF28	cluster2	100	4.27	2
BALF29	cluster2	100	3.51	1
BALF29	cluster2	1010	4.28	2
BALF30	cluster2	100	0.47	1
BALF30	cluster2	100	0.64	2
BALF31	cluster2	100	0.06	1
BALF31	cluster2	1350	4.86	2
BALF32	cluster2	100	NA	1
BALF32	cluster2	100	3.17	2
BALF33	cluster2	100	4.37	1
BALF33	cluster2	100	2.63	2
BALF34	cluster2	100	1.2	1
BALF34	cluster2	100	2.17	2
BALF35	cluster2	100	2.29	1
BALF35	cluster2	100	6.46	2
BALF36	cluster2	100	4.84	1
BALF36	cluster2	100	3.48	2
BALF37	cluster2	100	3.13	1
BALF37	cluster2	100	2.45	2
BALF38	cluster2	100	3.41	1
BALF38	cluster2	100	2.13	2
BALF39	cluster2	100	2.75	1
BALF39	cluster2	100	6.5	2
BALF40	cluster2	11200	12.89	1
BALF40	cluster2	2750	10.53	2
BALF41	cluster2	100	1.4	1
BALF41	cluster2	100	3.26	2
BALF42	cluster2	100	0.51	1
BALF42	cluster2	100	0.51	2
BALF43	cluster2	100	0.74	1
BALF43	cluster2	100	4.46	2
BALF44	cluster2	100	0.49	1
BALF44	cluster2	100	3.97	2
BALF45	cluster2	100	1.55	1
BALF45	cluster2	100	3.04	2
BALF46	cluster1	100	5.61	1
BALF46	cluster1	270	7.54	2
BALF48	cluster2	100	1.05	1
BALF48	cluster2	100	3.84	2
BALF49	cluster2	100	0	1
BALF49	cluster2	100	0.06	2
BALF50	cluster2	100	0	1
BALF50	cluster2	100	2.98	2
BALF51	cluster1	1100	4.91	1
BALF51	cluster1	100	4.79	2
BALF52	cluster2	100	5.39	1
BALF52	cluster2	100	3.44	2
BALF53	cluster1	100	1.43	1
BALF53	cluster1	100	6.16	2
BALF54	cluster2	5550	6.09	1
BALF54	cluster2	1910	7.89	2
BALF55	cluster1	100	1.93	1
BALF55	cluster1	100	6.65	2
BALF57	cluster2	100	0.66	1
BALF57	cluster2	2830	8.65	2
BALF58	cluster2	100	3.15	1
BALF58	cluster2	100	4.32	2
BALF61	cluster2	100	1.53	1
BALF61	cluster2	100	2.66	2
BALF62	cluster2	100	1.93	1
BALF62	cluster2	100	4.99	2
BALF63	cluster2	100	0.78	1
BALF63	cluster2	100	5.02	2
BALF64	cluster2	100	NA	1
BALF64	cluster2	NA	3.83	2
BALF65	cluster2	100	1.02	1
BALF65	cluster2	100	0.17	2
BALF66	cluster2	100	1.58	1
BALF66	cluster2	3505	5	2
BALF67	cluster2	100	2.47	1
BALF67	cluster2	100	4.8	2
BALF68	cluster2	100	1.33	1
BALF68	cluster2	100	3.07	2
BALF69	cluster2	NA	NA	1
BALF69	cluster2	100	2.42	2
BALF70	cluster2	100	1.11	1
BALF70	cluster2	100	6.74	2
BALF71	cluster2	100	2.66	1
BALF71	cluster2	NA	NA	2
BALF72	cluster1	100	NA	1
BALF72	cluster1	1600	NA	2
BALF73	cluster2	100	NA	1
BALF73	cluster2	100	NA	2
BALF74	cluster2	100	8.22	1
BALF74	cluster2	1610	5.74	2
BALF75	cluster2	100	1.24	1
BALF75	cluster2	100	0	2
BALF76	cluster2	100	1.99	1
BALF76	cluster2	100	1.01	2
BALF78	cluster2	100	2.17	1
BALF78	cluster2	100	4.03	2
BALF79	cluster2	240	4.44	1
BALF79	cluster2	100	0.92	2
BALF80	cluster2	100	4.45	1
BALF80	cluster2	100	3.3	2
BALF81	cluster2	1550	NA	1
BALF81	cluster2	1140	NA	2
BALF82	cluster2	100	NA	1
BALF82	cluster2	100	NA	2
BALF83	cluster1	3350	NA	1
BALF83	cluster1	5950	NA	2
BALF84	cluster2	9640	NA	1
BALF84	cluster2	100	NA	2
BALF85	cluster2	1350	NA	1
BALF85	cluster2	100	NA	2
BALF86	cluster2	100	NA	1
BALF86	cluster2	9320	NA	2
BALF87	cluster2	6150	6.62	1
BALF87	cluster2	NA	4.96	2
BALF88	cluster2	100	NA	1
BALF88	cluster2	100	NA	2
BALF89	cluster1	420	NA	1
BALF89	cluster1	12130	NA	2
BALF90	cluster1	10270	NA	1
BALF90	cluster1	100	NA	2
BALF91	cluster2	300	2.8	1
BALF91	cluster2	2825	5.44	2
